# Supplementary material for: High-Dose Voclosporin Protects Against Acute Kidney Injury via Regnase-2-Mediated NGAL MRNA Decay
Source: Int J Mol Sci. 2026 Mar 30;27(7):3150. doi: 10.3390/ijms27073150 (PMC13072766; doi:10.3390/ijms27073150)
Supplement: Supplementary file 1 [file ijms-27-03150-s001.zip]

Archive with 1 entries (1 files):
- ijms-4210259-supplementary.pdf
